# Supplementary material for: Effect of Chemical Composition on Magnetic and Electrical Properties of Ferroelectromagnetic Ceramic Composites
Source: Materials (Basel). 2021 May 11;14(10):2488. doi: 10.3390/ma14102488 (PMC8151765; doi:10.3390/ma14102488)
Supplement: Supplementary file 1 [file materials-14-02488-s001.zip]

Archive with 1 entries (1 files):
- materials-1208796-supplementary.pdf
